# Supplementary material for: Bridging the gaps in test interpretation of SARS-CoV-2 through Bayesian network modelling
Source: Epidemiol Infect. 2021 Jun 23;149:e166. doi: 10.1017/S0950268821001357 (PMC8314199; doi:10.1017/S0950268821001357)
Supplement: Supplementary file 1 [file hygsup.zip]

Archive with 2 entries (2 files):
- S0950268821001357sup001.docx
- S0950268821001357sup002.docx
